# Supplementary material for: Different Effects of RNAi-Mediated Downregulation or Chemical Inhibition of NAMPT in an Isogenic IDH Mutant and Wild-Type Glioma Cell Model
Source: Int J Mol Sci. 2022 May 21;23(10):5787. doi: 10.3390/ijms23105787 (PMC9143996; doi:10.3390/ijms23105787)
Supplement: Supplementary file 1 [file ijms-23-05787-s001.zip]

Archive with 1 entries (1 files):
- ijms-1703753-supplementary.pdf
